# Supplementary material for: Authentication of Laying Hen Housing Systems Based on Egg Yolk Using 1H NMR Spectroscopy and Machine Learning
Source: Foods. 2024 Apr 3;13(7):1098. doi: 10.3390/foods13071098 (PMC11011716; doi:10.3390/foods13071098)
Supplement: Supplementary file 1 [file foods-13-01098-s001.zip]

Archive with 1 entries (1 files):
- foods-2931181-supplementary.pdf
